# Supplementary material for: HIV Infection Drives Foam Cell Formation via NLRP3 Inflammasome Activation
Source: Int J Mol Sci. 2024 Feb 17;25(4):2367. doi: 10.3390/ijms25042367 (PMC10889596; doi:10.3390/ijms25042367)
Supplement: Supplementary file 1 [file ijms-25-02367-s001.zip]

Archive with 1 entries (1 files):
- ijms-2832891-supplementary.pdf
